# Supplementary material for: Multifunctional Cell Regulation Activities of the Mussel Lectin SeviL: Induction of Macrophage Polarization toward the M1 Functional Phenotype
Source: Mar Drugs. 2024 Jun 11;22(6):269. doi: 10.3390/md22060269 (PMC11204705; doi:10.3390/md22060269)
Supplement: Supplementary file 1 [file marinedrugs-22-00269-s001.zip]

Archive with 1 entries (1 files):
- marinedrugs-3002543-supplementary.pdf
